# Supplementary material for: Artificial Intelligence Techniques Used to Extract Relevant Information from Complex Social Networks
Source: Entropy (Basel). 2023 Mar 16;25(3):507. doi: 10.3390/e25030507 (PMC10048000; doi:10.3390/e25030507)
Supplement: Supplementary file 1 [file entropy-25-00507-s001.zip]

Archive with 1 entries (1 files):
- entropy-2213641-supplementary.pdf
